# Supplementary material for: UBQLN4 is an ATM substrate that stabilizes the anti‐apoptotic proteins BCL2A1 and BCL2L10 in mesothelioma
Source: Mol Oncol. 2021 Aug 30;15(12):3738–52. doi: 10.1002/1878-0261.13058 (PMC8637560; doi:10.1002/1878-0261.13058)
Supplement: Supplementary file 2 — Table S2. shRNAs sequence. [file MOL2-15-3738-s002.xlsx]

## Sheet: Sheet1
gene name	shRNA sequence
Adnp-1	TGCTGTTGACAGTGAGCGACAGGCTGACAATGTAGAGCAATAGTGAAGCCACAGATGTATTGCTCTACATTGTCAGCCTGCTGCCTACTGCCTCGGA
Adnp-2	TGCTGTTGACAGTGAGCGACCCGTCATAGATTGGTTTTTATAGTGAAGCCACAGATGTATAAAAACCAATCTATGACGGGCTGCCTACTGCCTCGGA
Arid2-1	TGCTGTTGACAGTGAGCGCTCGCCAAATGATTATAATAAATAGTGAAGCCACAGATGTATTTATTATAATCATTTGGCGAATGCCTACTGCCTCGGA
Arid2-2	TGCTGTTGACAGTGAGCGCCCGGGACTTCACAGATGAAAATAGTGAAGCCACAGATGTATTTTCATCTGTGAAGTCCCGGATGCCTACTGCCTCGGA
Arid2-3	TGCTGTTGACAGTGAGCGACAGCTTGAGAAGGATCCCAAATAGTGAAGCCACAGATGTATTTGGGATCCTTCTCAAGCTGCTGCCTACTGCCTCGGA
Atrx-1	TGCTGTTGACAGTGAGCGCCAGATGAATCATAAAGGTAAATAGTGAAGCCACAGATGTATTTACCTTTATGATTCATCTGTTGCCTACTGCCTCGGA
Atrx-2	TGCTGTTGACAGTGAGCGCCAGCAGGTCAATCATTTTCAATAGTGAAGCCACAGATGTATTGAAAATGATTGACCTGCTGTTGCCTACTGCCTCGGA
Atrx-3	TGCTGTTGACAGTGAGCGACAGAGTGTTCATCGTCAGATATAGTGAAGCCACAGATGTATATCTGACGATGAACACTCTGGTGCCTACTGCCTCGGA
Bap1-1	TGCTGTTGACAGTGAGCGACCGAATGAAGGATTTCACCAATAGTGAAGCCACAGATGTATTGGTGAAATCCTTCATTCGGCTGCCTACTGCCTCGGA
Bap1-2	TGCTGTTGACAGTGAGCGCCCACGTCACCTTCCTGAGAAATAGTGAAGCCACAGATGTATTTCTCAGGAAGGTGACGTGGTTGCCTACTGCCTCGGA
Bap1-3	TGCTGTTGACAGTGAGCGACAGGATGTACATTCTACCTATTAGTGAAGCCACAGATGTAATAGGTAGAATGTACATCCTGCTGCCTACTGCCTCGGA
Baz2-1	TGCTGTTGACAGTGAGCGATCCCTTCTAGTTAACCCTCTATAGTGAAGCCACAGATGTATAGAGGGTTAACTAGAAGGGAGTGCCTACTGCCTCGGA
Baz2a-2	TGCTGTTGACAGTGAGCGACACGTTCCTTTTACAGCAAAATAGTGAAGCCACAGATGTATTTTGCTGTAAAAGGAACGTGGTGCCTACTGCCTCGGA
Baz2a-3	TGCTGTTGACAGTGAGCGCACCAAAGATGTTCCTAGTCTATAGTGAAGCCACAGATGTATAGACTAGGAACATCTTTGGTATGCCTACTGCCTCGGA
Bcl7a-1	TGCTGTTGACAGTGAGCGCTCGGTAGATATTGTTTGTACATAGTGAAGCCACAGATGTATGTACAAACAATATCTACCGATTGCCTACTGCCTCGGA
Bcl7a-2	TGCTGTTGACAGTGAGCGCTACCTCCAGATTCTAGAGTTATAGTGAAGCCACAGATGTATAACTCTAGAATCTGGAGGTAATGCCTACTGCCTCGGA
Bcl7a-3	TGCTGTTGACAGTGAGCGAAAGAATCAAAATGTTCCTGAATAGTGAAGCCACAGATGTATTCAGGAACATTTTGATTCTTCTGCCTACTGCCTCGGA
Brwd3-1	TGCTGTTGACAGTGAGCGAAAGCGACAGCATACTTACCTATAGTGAAGCCACAGATGTATAGGTAAGTATGCTGTCGCTTGTGCCTACTGCCTCGGA
Brwd3-2	TGCTGTTGACAGTGAGCGCAAGGAGCATTCTGCTTCTTAATAGTGAAGCCACAGATGTATTAAGAAGCAGAATGCTCCTTTTGCCTACTGCCTCGGA
Brwd3-3	TGCTGTTGACAGTGAGCGAAAGGTCGAACATAGAGCATAATAGTGAAGCCACAGATGTATTATGCTCTATGTTCGACCTTGTGCCTACTGCCTCGGA
Ccdc16-1	TGCTGTTGACAGTGAGCGCTACAGGCAATGTGGAAATAAATAGTGAAGCCACAGATGTATTTATTTCCACATTGCCTGTAATGCCTACTGCCTCGGA
Ccdc16-2	TGCTGTTGACAGTGAGCGACCCATTGAGTTGGAAATTTTATAGTGAAGCCACAGATGTATAAAATTTCCAACTCAATGGGGTGCCTACTGCCTCGGA
Clasp1-1	TGCTGTTGACAGTGAGCGACAGGATGGCTTTGGACAACAATAGTGAAGCCACAGATGTATTGTTGTCCAAAGCCATCCTGCTGCCTACTGCCTCGGA
Clasp1-2	TGCTGTTGACAGTGAGCGACAGCTCTGGATTTGAATCCTATAGTGAAGCCACAGATGTATAGGATTCAAATCCAGAGCTGGTGCCTACTGCCTCGGA
Ddx24-1	TGCTGTTGACAGTGAGCGACAGAATGAGTATGAAGTCAAATAGTGAAGCCACAGATGTATTTGACTTCATACTCATTCTGGTGCCTACTGCCTCGGA
Ddx24-2	TGCTGTTGACAGTGAGCGCCTGGATATTCCTAAAGTTCAATAGTGAAGCCACAGATGTATTGAACTTTAGGAATATCCAGATGCCTACTGCCTCGGA
Ddx24-3	TGCTGTTGACAGTGAGCGACACACATGTTGTGGAGTTAAATAGTGAAGCCACAGATGTATTTAACTCCACAACATGTGTGCTGCCTACTGCCTCGGA
Fbxl11-1	TGCTGTTGACAGTGAGCGCACCAGACTTTTTCCAGGAAAATAGTGAAGCCACAGATGTATTTTCCTGGAAAAAGTCTGGTTTGCCTACTGCCTCGGA
Fbxl11-2	TGCTGTTGACAGTGAGCGACCCATCTATAGGAGATTGATATAGTGAAGCCACAGATGTATATCAATCTCCTATAGATGGGGTGCCTACTGCCTCGGA
Fbxl11-3	TGCTGTTGACAGTGAGCGCCCCACAGATAAGCCAGGTCAATAGTGAAGCCACAGATGTATTGACCTGGCTTATCTGTGGGTTGCCTACTGCCTCGGA
Foxk1-1	TGCTGTTGACAGTGAGCGCCAGAACCATCCTTTTTTTAAATAGTGAAGCCACAGATGTATTTAAAAAAAGGATGGTTCTGTTGCCTACTGCCTCGGA
Foxk1-2	TGCTGTTGACAGTGAGCGCCACCTGGGCGTTCATTTCAAATAGTGAAGCCACAGATGTATTTGAAATGAACGCCCAGGTGTTGCCTACTGCCTCGGA
Foxk1-3	TGCTGTTGACAGTGAGCGCCTGAATGATAATTCTGTAAAATAGTGAAGCCACAGATGTATTTTACAGAATTATCATTCAGTTGCCTACTGCCTCGGA
Foxk2-1	TGCTGTTGACAGTGAGCGATACCAAGTTCCTGAAATTCAATAGTGAAGCCACAGATGTATTGAATTTCAGGAACTTGGTACTGCCTACTGCCTCGGA
Foxk2-2	TGCTGTTGACAGTGAGCGCCAGAATGACGTCCCACACTAATAGTGAAGCCACAGATGTATTAGTGTGGGACGTCATTCTGATGCCTACTGCCTCGGA
Foxk2-3	TGCTGTTGACAGTGAGCGATAGAGCAGGCTTTTAGGAAAATAGTGAAGCCACAGATGTATTTTCCTAAAAGCCTGCTCTACTGCCTACTGCCTCGGA
Hmga1-1	TGCTGTTGACAGTGAGCGACCCCTGGGTCGCTCTTTTTAATAGTGAAGCCACAGATGTATTAAAAAGAGCGACCCAGGGGCTGCCTACTGCCTCGGA
Hmga1-2	TGCTGTTGACAGTGAGCGATTCCATGTTCATTCTTAGATATAGTGAAGCCACAGATGTATATCTAAGAATGAACATGGAACTGCCTACTGCCTCGGA
Hsp90ab1-1	TGCTGTTGACAGTGAGCGCCCGCATCTACCGCATGATTAATAGTGAAGCCACAGATGTATTAATCATGCGGTAGATGCGGTTGCCTACTGCCTCGGA
Hsp90ab1-2	TGCTGTTGACAGTGAGCGCCCGCAAGAACATCGTCAAGAATAGTGAAGCCACAGATGTATTCTTGACGATGTTCTTGCGGATGCCTACTGCCTCGGA
Hsp90ab1-3	TGCTGTTGACAGTGAGCGACAAAGTGATCCTTCACCTCAATAGTGAAGCCACAGATGTATTGAGGTGAAGGATCACTTTGGTGCCTACTGCCTCGGA
Khsrp-1	TGCTGTTGACAGTGAGCGACAGAGGTGGTGAGCAGATAAATAGTGAAGCCACAGATGTATTTATCTGCTCACCACCTCTGCTGCCTACTGCCTCGGA
Khsrp-2	TGCTGTTGACAGTGAGCGACCGGAGTGGAGAGATGATCAATAGTGAAGCCACAGATGTATTGATCATCTCTCCACTCCGGCTGCCTACTGCCTCGGA
Larp1-1	TGCTGTTGACAGTGAGCGCCACAAGTGGGTTCCATTGCAATAGTGAAGCCACAGATGTATTGCAATGGAACCCACTTGTGTTGCCTACTGCCTCGGA
Larp1-2	TGCTGTTGACAGTGAGCGCCAGGATGAGCAAGAAGAACTATAGTGAAGCCACAGATGTATAGTTCTTCTTGCTCATCCTGATGCCTACTGCCTCGGA
Larp1-3	TGCTGTTGACAGTGAGCGATCCGAGATCACTTCAATAAAATAGTGAAGCCACAGATGTATTTTATTGAAGTGATCTCGGAGTGCCTACTGCCTCGGA
Map1b-1	TGCTGTTGACAGTGAGCGCCGGATTCAACATGCTCATCAATAGTGAAGCCACAGATGTATTGATGAGCATGTTGAATCCGTTGCCTACTGCCTCGGA
Map1b-2	TGCTGTTGACAGTGAGCGCAACGATGGTCTTTCTTTTTAATAGTGAAGCCACAGATGTATTAAAAAGAAAGACCATCGTTTTGCCTACTGCCTCGGA
Map1b-3	TGCTGTTGACAGTGAGCGACTCATTGAAGATGAAGAGAAATAGTGAAGCCACAGATGTATTTCTCTTCATCTTCAATGAGCTGCCTACTGCCTCGGA
Mcm6-1	TGCTGTTGACAGTGAGCGAAAGCTTTTCGATTACTGAATATAGTGAAGCCACAGATGTATATTCAGTAATCGAAAAGCTTCTGCCTACTGCCTCGGA
Mcm6-2	TGCTGTTGACAGTGAGCGCCCAAATCATGTTGTTTCTATATAGTGAAGCCACAGATGTATATAGAAACAACATGATTTGGTTGCCTACTGCCTCGGA
Mcm6-3	TGCTGTTGACAGTGAGCGACACCATTCAGGAAGAGTTCTATAGTGAAGCCACAGATGTATAGAACTCTTCCTGAATGGTGGTGCCTACTGCCTCGGA
Myh10-1	TGCTGTTGACAGTGAGCGCTCCAAAGAAAGTGAAAAGAAATAGTGAAGCCACAGATGTATTTCTTTTCACTTTCTTTGGATTGCCTACTGCCTCGGA
Myh10-2	TGCTGTTGACAGTGAGCGACACAAGAATAATGCACTTAAATAGTGAAGCCACAGATGTATTTAAGTGCATTATTCTTGTGCTGCCTACTGCCTCGGA
Myh10-3	TGCTGTTGACAGTGAGCGACAGGCTGATTTTGCAGTGGAATAGTGAAGCCACAGATGTATTCCACTGCAAAATCAGCCTGCTGCCTACTGCCTCGGA
Nipbl-1	TGCTGTTGACAGTGAGCGCCAGAAGTAAAGTAGACAGTAATAGTGAAGCCACAGATGTATTACTGTCTACTTTACTTCTGTTGCCTACTGCCTCGGA
Nipbl-2	TGCTGTTGACAGTGAGCGCCAGGAACTGCTTTTAGGAAAATAGTGAAGCCACAGATGTATTTTCCTAAAAGCAGTTCCTGATGCCTACTGCCTCGGA
Nipbl-3	TGCTGTTGACAGTGAGCGCCAGAAGAAGACTCAAACAAAATAGTGAAGCCACAGATGTATTTTGTTTGAGTCTTCTTCTGATGCCTACTGCCTCGGA
Nkap-1	TGCTGTTGACAGTGAGCGCCCCATTGGGAAGTTAGGAATATAGTGAAGCCACAGATGTATATTCCTAACTTCCCAATGGGATGCCTACTGCCTCGGA
Nkap-2	TGCTGTTGACAGTGAGCGACAGAATGGATAATGAATAAAATAGTGAAGCCACAGATGTATTTTATTCATTATCCATTCTGCTGCCTACTGCCTCGGA
Npat-1	TGCTGTTGACAGTGAGCGAACCAATGCACATTTAATTTAATAGTGAAGCCACAGATGTATTAAATTAAATGTGCATTGGTCTGCCTACTGCCTCGGA
Npat-2	TGCTGTTGACAGTGAGCGCCACAGTCTTTTACAATTCTAATAGTGAAGCCACAGATGTATTAGAATTGTAAAAGACTGTGATGCCTACTGCCTCGGA
Npat-3	TGCTGTTGACAGTGAGCGCCAGAATTAACACTATTTCAAATAGTGAAGCCACAGATGTATTTGAAATAGTGTTAATTCTGATGCCTACTGCCTCGGA
Numa1-1	TGCTGTTGACAGTGAGCGACAGCAGGAGGCTGAAAGAAAATAGTGAAGCCACAGATGTATTTTCTTTCAGCCTCCTGCTGGTGCCTACTGCCTCGGA
Numa1-2	TGCTGTTGACAGTGAGCGACCGGGGATGGATCTTTTCTAATAGTGAAGCCACAGATGTATTAGAAAAGATCCATCCCCGGCTGCCTACTGCCTCGGA
Numa1-3	TGCTGTTGACAGTGAGCGAAAGCTGGGAAATAGTCTTCTATAGTGAAGCCACAGATGTATAGAAGACTATTTCCCAGCTTCTGCCTACTGCCTCGGA
Ogfp-1	TGCTGTTGACAGTGAGCGCTAGGCTTTGTCTTTTGGAAAATAGTGAAGCCACAGATGTATTTTCCAAAAGACAAAGCCTAATGCCTACTGCCTCGGA
Ogfp-2	TGCTGTTGACAGTGAGCGATAGGATGACAAGGTACCGAAATAGTGAAGCCACAGATGTATTTCGGTACCTTGTCATCCTAGTGCCTACTGCCTCGGA
Pcm1-1	TGCTGTTGACAGTGAGCGCCAGAAGTTAAATGAAGTTCAATAGTGAAGCCACAGATGTATTGAACTTCATTTAACTTCTGTTGCCTACTGCCTCGGA
Pcm1-2	TGCTGTTGACAGTGAGCGACAGGATGATGATGCAACTCAATAGTGAAGCCACAGATGTATTGAGTTGCATCATCATCCTGCTGCCTACTGCCTCGGA
Pcm1-3	TGCTGTTGACAGTGAGCGCCACAGTGTGGTTCTAACAATATAGTGAAGCCACAGATGTATATTGTTAGAACCACACTGTGTTGCCTACTGCCTCGGA
Phf6-1	TGCTGTTGACAGTGAGCGCCAGCAAGAGTGGTGAAATCAATAGTGAAGCCACAGATGTATTGATTTCACCACTCTTGCTGTTGCCTACTGCCTCGGA
Phf6-2	TGCTGTTGACAGTGAGCGCTACCTTTTGGTTGGTTAGATATAGTGAAGCCACAGATGTATATCTAACCAACCAAAAGGTAATGCCTACTGCCTCGGA
Phf6-3	TGCTGTTGACAGTGAGCGACTGATTTAGAAGAAAGTTTTATAGTGAAGCCACAGATGTATAAAACTTTCTTCTAAATCAGCTGCCTACTGCCTCGGA
Phrf1-1	TGCTGTTGACAGTGAGCGACAGTTTAATGGTAAAATCTTATAGTGAAGCCACAGATGTATAAGATTTTACCATTAAACTGGTGCCTACTGCCTCGGA
Phrf1-2	TGCTGTTGACAGTGAGCGCCACAAGAACTATCTCCATCAATAGTGAAGCCACAGATGTATTGATGGAGATAGTTCTTGTGATGCCTACTGCCTCGGA
Phrf1-3	TGCTGTTGACAGTGAGCGCCAGCGAAATTCTGTGACTCAATAGTGAAGCCACAGATGTATTGAGTCACAGAATTTCGCTGATGCCTACTGCCTCGGA
Psip1-1	TGCTGTTGACAGTGAGCGAATGGTTATTGATGAAGATAAATAGTGAAGCCACAGATGTATTTATCTTCATCAATAACCATGTGCCTACTGCCTCGGA
Psip1-2	TGCTGTTGACAGTGAGCGAAAGAAAGAAGTTGAATCTAAATAGTGAAGCCACAGATGTATTTAGATTCAACTTCTTTCTTCTGCCTACTGCCTCGGA
Psip1-3	TGCTGTTGACAGTGAGCGCAAGAGAAAGGCTGAAAAACAATAGTGAAGCCACAGATGTATTGTTTTTCAGCCTTTCTCTTTTGCCTACTGCCTCGGA
Rsf1-1	TGCTGTTGACAGTGAGCGCTAGAATCTCACTTCAATTTTATAGTGAAGCCACAGATGTATAAAATTGAAGTGAGATTCTAATGCCTACTGCCTCGGA
Rsf1-2	TGCTGTTGACAGTGAGCGCACCCATTAAAGTAGAAGCAAATAGTGAAGCCACAGATGTATTTGCTTCTACTTTAATGGGTTTGCCTACTGCCTCGGA
Rsf1-3	TGCTGTTGACAGTGAGCGCCAGCTTTGTGATACAAAAGAATAGTGAAGCCACAGATGTATTCTTTTGTATCACAAAGCTGTTGCCTACTGCCTCGGA	TGCTGTTGACAGTGAGCGCCAGAACGACTTTTTAGAAGAATAGTGAAGCCACAGATGTATTCTTCTAAAAAGTCGTTCTGTTGCCTACTGCCTCGGA
Sas10-1	TGCTGTTGACAGTGAGCGCCAGGCAAGAGTTGAAGAGAAATAGTGAAGCCACAGATGTATTTCTCTTCAACTCTTGCCTGTTGCCTACTGCCTCGGA
Sas10-2	TGCTGTTGACAGTGAGCGAAAGCGAATACCTGAAGACTAATAGTGAAGCCACAGATGTATTAGTCTTCAGGTATTCGCTTCTGCCTACTGCCTCGGA
Sas10-3	TGCTGTTGACAGTGAGCGATAGCTTTTGGCAATTATTTTATAGTGAAGCCACAGATGTATAAAATAATTGCCAAAAGCTAGTGCCTACTGCCTCGGA
Scaf11-1	TGCTGTTGACAGTGAGCGCCAGAATGAAAATACAAGAAAATAGTGAAGCCACAGATGTATTTTCTTGTATTTTCATTCTGTTGCCTACTGCCTCGGA
Scaf11-2	TGCTGTTGACAGTGAGCGCCCCCCTCAAGATGTAGAACAATAGTGAAGCCACAGATGTATTGTTCTACATCTTGAGGGGGATGCCTACTGCCTCGGA
Scaf11-3	TGCTGTTGACAGTGAGCGCCAGGAAATTCTTGGAATAAAATAGTGAAGCCACAGATGTATTTTATTCCAAGAATTTCCTGATGCCTACTGCCTCGGA
Sf3a1-1	TGCTGTTGACAGTGAGCGAAAGGGTGAAATTCCAAGTCAATAGTGAAGCCACAGATGTATTGACTTGGAATTTCACCCTTGTGCCTACTGCCTCGGA
Sf3a1-2	TGCTGTTGACAGTGAGCGACACCCAAAGGCTTATTTTCAATAGTGAAGCCACAGATGTATTGAAAATAAGCCTTTGGGTGGTGCCTACTGCCTCGGA
Sf3b2-1	TGCTGTTGACAGTGAGCGCTAGACTTGTTTTGTAAATAAATAGTGAAGCCACAGATGTATTTATTTACAAAACAAGTCTAATGCCTACTGCCTCGGA
Sf3b2-2	TGCTGTTGACAGTGAGCGCCACGGTGTCCATATCCAAAAATAGTGAAGCCACAGATGTATTTTTGGATATGGACACCGTGTTGCCTACTGCCTCGGA
Sf3b2-3	TGCTGTTGACAGTGAGCGACAGGAGAAGGAAGAACAAAAATAGTGAAGCCACAGATGTATTTTTGTTCTTCCTTCTCCTGCTGCCTACTGCCTCGGA
Smarcad1-1	TGCTGTTGACAGTGAGCGCCTGGATGTGACTTCATACCAATAGTGAAGCCACAGATGTATTGGTATGAAGTCACATCCAGTTGCCTACTGCCTCGGA
Smarcad1-2	TGCTGTTGACAGTGAGCGCTCCGAAGGATGTTTTCTTCTATAGTGAAGCCACAGATGTATAGAAGAAAACATCCTTCGGATTGCCTACTGCCTCGGA
Smarcad1-3	TGCTGTTGACAGTGAGCGCCACATTAATAGTTACCAGTTATAGTGAAGCCACAGATGTATAACTGGTAACTATTAATGTGTTGCCTACTGCCTCGGA
Snip1-1	TGCTGTTGACAGTGAGCGCCCGGGGTGTGGTTATTAAATATAGTGAAGCCACAGATGTATATTTAATAACCACACCCCGGATGCCTACTGCCTCGGA
Snip1-2	TGCTGTTGACAGTGAGCGCCAGAGATATTATGAACTGAAATAGTGAAGCCACAGATGTATTTCAGTTCATAATATCTCTGTTGCCTACTGCCTCGGA
Snip1-3	TGCTGTTGACAGTGAGCGCTAGCTTTGAATTTTTATTCAATAGTGAAGCCACAGATGTATTGAATAAAAATTCAAAGCTAATGCCTACTGCCTCGGA	TGCTGTTGACAGTGAGCGCCACCTCTGAACTTGACAGGAATAGTGAAGCCACAGATGTATTCCTGTCAAGTTCAGAGGTGTTGCCTACTGCCTCGGA
Srrm2-1	TGCTGTTGACAGTGAGCGACCCAGTCTACTTCCTCAGAAATAGTGAAGCCACAGATGTATTTCTGAGGAAGTAGACTGGGGTGCCTACTGCCTCGGA
Srrm2-2	TGCTGTTGACAGTGAGCGCCACACCTAGAGTACTATTAAATAGTGAAGCCACAGATGTATTTAATAGTACTCTAGGTGTGATGCCTACTGCCTCGGA
Srrm2-3	TGCTGTTGACAGTGAGCGACAGGTCCTCAATAGAGCCAAATAGTGAAGCCACAGATGTATTTGGCTCTATTGAGGACCTGGTGCCTACTGCCTCGGA
Tcf12-1	TGCTGTTGACAGTGAGCGACACAGAATGCATTCAGTACAATAGTGAAGCCACAGATGTATTGTACTGAATGCATTCTGTGCTGCCTACTGCCTCGGA
Tcf12-2	TGCTGTTGACAGTGAGCGACCCAGAAGCTTTCCTTCATAATAGTGAAGCCACAGATGTATTATGAAGGAAAGCTTCTGGGCTGCCTACTGCCTCGGA
Tcof1-1	TGCTGTTGACAGTGAGCGACAGCTTTGCCATCAAAAGTAATAGTGAAGCCACAGATGTATTACTTTTGATGGCAAAGCTGCTGCCTACTGCCTCGGA
Tcof1-2	TGCTGTTGACAGTGAGCGATCCAGTTTCTGTCAACCGTAATAGTGAAGCCACAGATGTATTACGGTTGACAGAAACTGGAGTGCCTACTGCCTCGGA	TGCTGTTGACAGTGAGCGCACGAGAAATTGTGGAAGCTAATAGTGAAGCCACAGATGTATTAGCTTCCACAATTTCTCGTTTGCCTACTGCCTCGGA
Thoc2-1	TGCTGTTGACAGTGAGCGACAGCTATGAAAGAGAAGTCAATAGTGAAGCCACAGATGTATTGACTTCTCTTTCATAGCTGGTGCCTACTGCCTCGGA
Thoc2-2	TGCTGTTGACAGTGAGCGCTCCAACAATTTTGTTTGATTATAGTGAAGCCACAGATGTATAATCAAACAAAATTGTTGGATTGCCTACTGCCTCGGA
Thoc2-3	TGCTGTTGACAGTGAGCGACAGAAGCAGCATCTAAAGGAATAGTGAAGCCACAGATGTATTCCTTTAGATGCTGCTTCTGGTGCCTACTGCCTCGGA
Thoc5-1	TGCTGTTGACAGTGAGCGACAGAGACTATGAGTTGTACAATAGTGAAGCCACAGATGTATTGTACAACTCATAGTCTCTGCTGCCTACTGCCTCGGA
Thoc5-2	TGCTGTTGACAGTGAGCGATAGGATGAAGCCGTTTAAATATAGTGAAGCCACAGATGTATATTTAAACGGCTTCATCCTACTGCCTACTGCCTCGGA
Thoc5-3	TGCTGTTGACAGTGAGCGACCCAACTGAAGGGAAACGGAATAGTGAAGCCACAGATGTATTCCGTTTCCCTTCAGTTGGGGTGCCTACTGCCTCGGA
Tpx2-1	TGCTGTTGACAGTGAGCGCCCGGAAAGAACTGGTGCACAATAGTGAAGCCACAGATGTATTGTGCACCAGTTCTTTCCGGATGCCTACTGCCTCGGA
Tpx2-2	TGCTGTTGACAGTGAGCGCCCCCTTATATATGTATTTTAATAGTGAAGCCACAGATGTATTAAAATACATATATAAGGGGTTGCCTACTGCCTCGGA
Trip12-1	TGCTGTTGACAGTGAGCGCCAGGTTAATGTTTTTACCTAATAGTGAAGCCACAGATGTATTAGGTAAAAACATTAACCTGATGCCTACTGCCTCGGA
Trip12-2	TGCTGTTGACAGTGAGCGCCAGAGAAAACCTAATCCCTTATAGTGAAGCCACAGATGTATAAGGGATTAGGTTTTCTCTGATGCCTACTGCCTCGGA	TGCTGTTGACAGTGAGCGACAGCTTGGTGAATAAGTATTATAGTGAAGCCACAGATGTATAATACTTATTCACCAAGCTGGTGCCTACTGCCTCGGA
Ubap2l-1	TGCTGTTGACAGTGAGCGACCCAAATATATATCAGCCCAATAGTGAAGCCACAGATGTATTGGGCTGATATATATTTGGGGTGCCTACTGCCTCGGA
Ubap2l-2	TGCTGTTGACAGTGAGCGACACCCTGTTGTATGTATTATATAGTGAAGCCACAGATGTATATAATACATACAACAGGGTGGTGCCTACTGCCTCGGA
Ubap2l-3	TGCTGTTGACAGTGAGCGAGCCGGTATTCTTCCTTGTAAATAGTGAAGCCACAGATGTATTTACAAGGAAGAATACCGGCCTGCCTACTGCCTCGGA
Ubqln4-1	TGCTGTTGACAGTGAGCGCCAGAGTCTAGAAAGACCAATATAGTGAAGCCACAGATGTATATTGGTCTTTCTAGACTCTGTTGCCTACTGCCTCGGA
Ubqln4-2	TGCTGTTGACAGTGAGCGCCCCAGCCATGATGCAAGAAATTAGTGAAGCCACAGATGTAATTTCTTGCATCATGGCTGGGTTGCCTACTGCCTCGGA
Ubqln4-3	TGCTGTTGACAGTGAGCGCACCAGAAAGCAGATTGAGTAATAGTGAAGCCACAGATGTATTACTCAATCTGCTTTCTGGTTTGCCTACTGCCTCGGA
Ubr4-1	TGCTGTTGACAGTGAGCGACTGAGCCAGAGTAATGGTCAATAGTGAAGCCACAGATGTATTGACCATTACTCTGGCTCAGGTGCCTACTGCCTCGGA
Ubr4-2	TGCTGTTGACAGTGAGCGACAGAGCCTGGATCGATTTTAATAGTGAAGCCACAGATGTATTAAAATCGATCCAGGCTCTGCTGCCTACTGCCTCGGA
Ubr4-3	TGCTGTTGACAGTGAGCGACACAGTGAAACCGTACTGCAATAGTGAAGCCACAGATGTATTGCAGTACGGTTTCACTGTGGTGCCTACTGCCTCGGA
Ubr5-1	TGCTGTTGACAGTGAGCGACAGCAAAACTCTTGAGACAAATAGTGAAGCCACAGATGTATTTGTCTCAAGAGTTTTGCTGGTGCCTACTGCCTCGGA
Ubr5-2	TGCTGTTGACAGTGAGCGCCAGAGTCAAAGTCACCTTTAATAGTGAAGCCACAGATGTATTAAAGGTGACTTTGACTCTGTTGCCTACTGCCTCGGA
Ubr5-3	TGCTGTTGACAGTGAGCGAAAGCGTTTTTATCAAATGAAATAGTGAAGCCACAGATGTATTTCATTTGATAAAAACGCTTGTGCCTACTGCCTCGGA
Wtap-1	TGCTGTTGACAGTGAGCGCCTGGAACAGACTAAAGACAAATAGTGAAGCCACAGATGTATTTGTCTTTAGTCTGTTCCAGTTGCCTACTGCCTCGGA
Wtap-2	TGCTGTTGACAGTGAGCGCATGGCTTGGACTCAAGTGTAATAGTGAAGCCACAGATGTATTACACTTGAGTCCAAGCCATTTGCCTACTGCCTCGGA
Wtap-3	TGCTGTTGACAGTGAGCGCATGAGTTAATGTGAAATTGTATAGTGAAGCCACAGATGTATACAATTTCACATTAACTCATATGCCTACTGCCTCGGA
Zc3h13-1	TGCTGTTGACAGTGAGCGCCAGAGACTGTGTGCTATTTTATAGTGAAGCCACAGATGTATAAAATAGCACACAGTCTCTGATGCCTACTGCCTCGGA
Zc3h13-2	TGCTGTTGACAGTGAGCGCCACGTGTACATTACTACATTATAGTGAAGCCACAGATGTATAATGTAGTAATGTACACGTGTTGCCTACTGCCTCGGA
Zc3h13-3	TGCTGTTGACAGTGAGCGACCCATCAGTGATGACGAGCTATAGTGAAGCCACAGATGTATAGCTCGTCATCACTGATGGGCTGCCTACTGCCTCGGA
Zc3h4-1	TGCTGTTGACAGTGAGCGCCACCATCAGGCCACACTTTTATAGTGAAGCCACAGATGTATAAAAGTGTGGCCTGATGGTGATGCCTACTGCCTCGGA
Zc3h4-2	TGCTGTTGACAGTGAGCGCCACCAAAGAACTGAACCAGTATAGTGAAGCCACAGATGTATACTGGTTCAGTTCTTTGGTGATGCCTACTGCCTCGGA
Zc3h14-1	TGCTGTTGACAGTGAGCGCCAGAACTATATTGCAGAGATATAGTGAAGCCACAGATGTATATCTCTGCAATATAGTTCTGTTGCCTACTGCCTCGGA
Zc3h14-2	TGCTGTTGACAGTGAGCGAAAGGCTATCTCTGAAGCTCAATAGTGAAGCCACAGATGTATTGAGCTTCAGAGATAGCCTTCTGCCTACTGCCTCGGA
Zc3h14-3	TGCTGTTGACAGTGAGCGAACCCAAAACACTGTAGGTTTATAGTGAAGCCACAGATGTATAAACCTACAGTGTTTTGGGTGTGCCTACTGCCTCGGA
Zranb2-1	TGCTGTTGACAGTGAGCGCCCCCCTCAAGTTCAAGGTCTATAGTGAAGCCACAGATGTATAGACCTTGAACTTGAGGGGGATGCCTACTGCCTCGGA
Zranb2-2	TGCTGTTGACAGTGAGCGACACGAAAAAGATCTTATTCAATAGTGAAGCCACAGATGTATTGAATAAGATCTTTTTCGTGGTGCCTACTGCCTCGGA
