# Supplementary material for: UBQLN4 is an ATM substrate that stabilizes the anti‐apoptotic proteins BCL2A1 and BCL2L10 in mesothelioma
Source: Mol Oncol. 2021 Aug 30;15(12):3738–52. doi: 10.1002/1878-0261.13058 (PMC8637560; doi:10.1002/1878-0261.13058)
Supplement: Supplementary file 4 — Table S4. The information of patient. [file MOL2-15-3738-s004.xlsx]

## Sheet: Sheet1
	Pos.	No.	Age	Sex	Organ	Pathology diagnosis	Type	Tissue ID.	IOD（UBQLN4）	IOD（BCL2LA1）	IOD（BCL2L10）
	patient1	1	34	M	Pleura	Mesothelioma	Benign	Atc030111	6663	1944	290
	patient2	2	67	M	Pleura	Epithelial malignant mesothelioma	Malignant	Lbn030014	42526	34423	11764
	patient3	3	51	F	Blood vessel	Malignant mesothelioma of pulmonary artery	Malignant	Sbv060203	17410	11661	13245
	patient4	4	70	F	Abdominal cavity	Epithelial malignant mesothelioma	Malignant	Aac040238	41113	30954	16300
	patient5	5	60	M	Abdominal cavity	Epithelial malignant mesothelioma of abdominal membrane	Malignant	Aac060028	67971	38836	8536
	patient6	6	5	M	Abdominal cavity	Mixed malignant mesothelioma	Malignant	Aac060268	33218	11001	33080
	patient7	7	60	M	Abdominal cavity	Mixed malignant mesothelioma of abdominal membrane	Malignant	Aac060090	51585	24093	8363
	patient8	8	47	F	Abdominal part	Sarcomatoid malignant mesothelioma	Malignant	Aac070073	28385	38556	13938
	patient9	9	33	M	Abdominal cavity	Epithelial malignant mesothelioma of abdominal membrane	Malignant	Aac050036	7485	1462	14222
	patient10	10	38	F	Abdominal cavity	Epithelial malignant mesothelioma	Malignant	Aac020069	3110	19865	5661
	patient11	11	71	F	Mesentery	Mixed malignant mesothelioma	Malignant	Amt030053	47233	17349	478
	patient12	12	29	F	Omentum	Mixed malignant mesothelioma	Malignant	Aom050133	15703	37436	1187
	patient13	13	63	M	Retroperitoneum	Mixed malignant mesothelioma	Malignant	Apo050204	18238	11385	1941
	patient14	14	48	M	Pericardium	Epithelial malignant mesothelioma	Malignant	Cht030124	50498	31692	17071
	patient15	15	43	M	Pericardium	Epithelial malignant mesothelioma	Malignant	Cht060037	27987	48259	1249
	patient16	16	32	F	Abdominal cavity	Localized mixed malignant mesothelioma	Malignant	Ukn040003	47545	21646	4995
	patient17	17	48	F	Abdominal cavity	Localized mixed malignant mesothelioma	Malignant	Pth010010	15599	4017	4211
	patient18	18	23	F	Lung	Isolated sarcomatoid malignant mesothelioma	Malignant	Rln020646	39351	15997	6984
	patient19	19	18	F	Lung	Isolated sarcomatoid malignant mesothelioma	Malignant	Rln020645	37077	8904	28812
	patient20	20	56	F	Pleura	Sarcomatoid malignant mesothelioma	Malignant	Amd030061	26072	31721	1747
	patient21	21	58	F	Pleura	Epithelial malignant mesothelioma	Malignant	Atc020105	26977	39828	428
	patient22	22	22	F	Pleura	Mixed malignant mesothelioma of thoracic cavity	Malignant	Atc070072	50192	8615	8564
	patient23	23	70	F	Pleura	Epithelial malignant mesothelioma of right pleura	Malignant	Atc050244	40565	48363	6178
	patient24	24	47	M	Pleura	Sarcomatoid malignant mesothelioma of left pleura	Malignant	Atc050007	30281	3135	7174
	patient25	25	49	M	Pleura	Localized sarcomatoid malignant mesothelioma	Malignant	Atc060267	34761	36103	22854
	patient26	26	64	F	Pleura	Epithelial malignant mesothelioma of chest wall	Malignant	Atc030227	6935	6857	11
	patient27	27	49	M	Pleura	Sarcomatoid malignant mesothelioma	Malignant	Atc030098	45818	4946	1822
	patient28	28	83	M	Pleura	Sarcomatoid malignant mesothelioma	Malignant	Atc050079	23543	43806	13579
	patient29	29	50	M	Pericardium	Epithelial malignant mesothelioma	Malignant	Apr060370	4504	17262	3270
	patient30	30	43	M	Pericardium	Epithelial malignant mesothelioma	Malignant	Apr060224	4485	47811	18495
	patient31	31	21	F	Lung	Mesothelium tissue and lung tissue	Normal	Rln06N023	9202	358	27
	patient32	32	15	F	Pericardium	Mesothelium tissue	Normal	Apr06N002	3100	2238	27
	patient33	33	28	M	Pericardium	Mesothelium tissue	Normal	Apr07N003	2920	499	1136
	patient34	34	27	F	Pericardium	Mesothelium tissue	Normal	Apr07N025	3653	1625	446
	patient35	35	21	F	Lung	Mesothelium tissue and lung tissue	Normal	Rln06N024	25269	11150	1747
	patient36	36	47	M	Lung	Mesothelium tissue	Normal	Rln06N004	15731	3140	282
	patient37	37	19	M	Lung	Mesothelium tissue and lung tissue	Normal	Rln06N027	5004	2211	2377
	patient38	38	43	M	Pericardium	Mesothelium tissue	Normal	Apr06N009	1031	2385	2
	patient39	39	19	M	Pericardium	Mesothelium tissue	Normal	Apr06N027	1036	2135	743
	patient40	40	19	F	Pericardium	Mesothelium tissue	Normal	Apr07N006	1382	801	7103
